# Supplementary material for: “Should I stay or should I go”—a kinase delays escape of Candida glabrata from macrophages
Source: mBio. 2026 Feb 20;17(3):e03885-25. doi: 10.1128/mbio.03885-25 (PMC12977481; doi:10.1128/mbio.03885-25)
Supplement: Table S1 — Primers to generate mutants. [file mbio.03885-25-s0002.xlsx]

## Sheet: Primers Kinase mutant library
Gene	Gene_Name	5M	3M
CAGL0G04455g	IME2	ccgctgctaggcgcgccgtgGCGCATCTATCTAATCTCAGGGGGTCAAAATGATCAAGCT	GTCAGCGGCCGCATCCCTGCTAATGCGTGCGAATGTATGCcatttccccgaaaagtgcca
CAGL0F00495g	TOR1	ccgctgctaggcgcgccgtgCCCGCAGACAGAATCATTTAGGGGTCAAAATGATCAAGCT	GTCAGCGGCCGCATCCCTGCATGCGGCAGACTGGATTATCcatttccccgaaaagtgcca
CAGL0H08019g	RIO2	ccgctgctaggcgcgccgtgAATGGCTCGTCATCCGCTGTGGGGTCAAAATGATCAAGCT	GTCAGCGGCCGCATCCCTGCGAATCATATTAGCTGAGCGGcatttccccgaaaagtgcca
CAGL0M08316g	NNK1	ccgctgctaggcgcgccgtgGGCTTCTCAACATTTGCTACGGGGTCAAAATGATCAAGCT	GTCAGCGGCCGCATCCCTGCGGTATGAATGTCTATGTCCCcatttccccgaaaagtgcca
CAGL0L06820g	MRK1	ccgctgctaggcgcgccgtgCCCGCATTATTATACACGAGGGGGTCAAAATGATCAAGCT	GTCAGCGGCCGCATCCCTGCCAGACATTAACAACTCGTCGcatttccccgaaaagtgcca
CAGL0F09075g	SCH9	ccgctgctaggcgcgccgtgTACCAGGATGAGTAAGACCGGGGGTCAAAATGATCAAGCT	GTCAGCGGCCGCATCCCTGCCGCTGTAATCGAATGTGCAGcatttccccgaaaagtgcca
CAGL0H06567g	SLN1	ccgctgctaggcgcgccgtgTATGCAGCTCGATGGACACGGGGGTCAAAATGATCAAGCT	GTCAGCGGCCGCATCCCTGCGCGACTGTTAGCCTATCTTGcatttccccgaaaagtgcca
CAGL0G06138g	YCK1	ccgctgctaggcgcgccgtgTAGGCCAGCATCCGACATAGGGGGTCAAAATGATCAAGCT	GTCAGCGGCCGCATCCCTGCGCGGACTCTGTGACTATGTCcatttccccgaaaagtgcca
CAGL0F03905g	SKY1	ccgctgctaggcgcgccgtgATGCGACAGGTACGTCACAGGGGGTCAAAATGATCAAGCT	GTCAGCGGCCGCATCCCTGCTGCTGCATTGTGCTAGTGACcatttccccgaaaagtgcca
CAGL0L11550g	KIC1	ccgctgctaggcgcgccgtgGCGCTGGCACAAGAATACCAGGGGTCAAAATGATCAAGCT	GTCAGCGGCCGCATCCCTGCCTACCAATGCTCTCATAGGTcatttccccgaaaagtgcca
CAGL0F00649g	CAGL0F00649g	ccgctgctaggcgcgccgtgGCCGAGACAGTTAGTAAAGCGGGGTCAAAATGATCAAGCT	GTCAGCGGCCGCATCCCTGCGCGGTCGATGTGTAACTCCTcatttccccgaaaagtgcca
CAGL0M09361g	PKC1	ccgctgctaggcgcgccgtgAGTGCTAATACGGCATAACGGGGGTCAAAATGATCAAGCT	GTCAGCGGCCGCATCCCTGCCCGCTCCATCTAGGTAGTGTcatttccccgaaaagtgcca
CAGL0L06006g	ATG1	ccgctgctaggcgcgccgtgGAATAGGCGGTAACTCTTAGGGGGTCAAAATGATCAAGCT	GTCAGCGGCCGCATCCCTGCCCTGGAACTGTACGGTAGTAcatttccccgaaaagtgcca
CAGL0L12474g	PHO85	ccgctgctaggcgcgccgtgTATTATATCCGACCAGCCAGGGGGTCAAAATGATCAAGCT	GTCAGCGGCCGCATCCCTGCCCCTCGCATCTAGTGTAATAcatttccccgaaaagtgcca
CAGL0L11594g	RIO1	ccgctgctaggcgcgccgtgCATAGCTTGCTGAAGGCACGGGGGTCAAAATGATCAAGCT	GTCAGCGGCCGCATCCCTGCAGCTCGATGAATAGGATGCAcatttccccgaaaagtgcca
CAGL0J03432g	ARK1	ccgctgctaggcgcgccgtgAACGGACGAGCAGTACCTAGGGGGTCAAAATGATCAAGCT	GTCAGCGGCCGCATCCCTGCCGTTAGCCCGCTGGGAATATcatttccccgaaaagtgcca
CAGL0J05082g	IKS1	ccgctgctaggcgcgccgtgACATAGTGACCATCTCTCAGGGGGTCAAAATGATCAAGCT	GTCAGCGGCCGCATCCCTGCGCTCTATCTGTGTCACTCGGcatttccccgaaaagtgcca
CAGL0J03872g	KIN4	ccgctgctaggcgcgccgtgGGGATCTACACATAGTCGCCGGGGTCAAAATGATCAAGCT	GTCAGCGGCCGCATCCCTGCGAATCAAGTTACGTGCGTGCcatttccccgaaaagtgcca
CAGL0B02739g	STE11	ccgctgctaggcgcgccgtgAACCTACCTCGAATAGTGGCGGGGTCAAAATGATCAAGCT	GTCAGCGGCCGCATCCCTGCGCAACTTCCACTGCTGTATGcatttccccgaaaagtgcca
CAGL0B01925g	KIN1	ccgctgctaggcgcgccgtgACGGATGGATCAGTTGCTATGGGGTCAAAATGATCAAGCT	GTCAGCGGCCGCATCCCTGCATACTCCCTGCACAGATGAGcatttccccgaaaagtgcca
CAGL0C02893g	HRK1	ccgctgctaggcgcgccgtgGAGCTAACTACAGGTGACGCGGGGTCAAAATGATCAAGCT	GTCAGCGGCCGCATCCCTGCCTGAAGTGTTAAGACTGAGCcatttccccgaaaagtgcca
CAGL0C00473g	MEC1	ccgctgctaggcgcgccgtgACTTTCCTGAGATGTGGGATGGGGTCAAAATGATCAAGCT	GTCAGCGGCCGCATCCCTGCAGAGGACATGACGGACACTTcatttccccgaaaagtgcca
CAGL0C05005g	CDC15	ccgctgctaggcgcgccgtgAACACGGAGGCAACCTGGTAGGGGTCAAAATGATCAAGCT	GTCAGCGGCCGCATCCCTGCGAAGCCCTTATCAGTACGGTcatttccccgaaaagtgcca
CAGL0C03509g	FPK1	ccgctgctaggcgcgccgtgCTCTATATGAGGAGGAAACGGGGGTCAAAATGATCAAGCT	GTCAGCGGCCGCATCCCTGCCGTCCCTATCGTCTATGTAGcatttccccgaaaagtgcca
CAGL0J11638g	CDC5	ccgctgctaggcgcgccgtgGTGTGCATTGAGTCTATGACGGGGTCAAAATGATCAAGCT	GTCAGCGGCCGCATCCCTGCCGCTTACAGCCTCTGATGAAcatttccccgaaaagtgcca
CAGL0A00231g	ALK1	ccgctgctaggcgcgccgtgGGAACTTATTATAGAGCCGGGGGGTCAAAATGATCAAGCT	GTCAGCGGCCGCATCCCTGCAGGAAATCTGAAGTACCGTGcatttccccgaaaagtgcca
CAGL0A00275g	CKB1	ccgctgctaggcgcgccgtgCCTCAAAGAAGATAGGGTCCGGGGTCAAAATGATCAAGCT	GTCAGCGGCCGCATCCCTGCAGTAATATGAGACTACCGGGcatttccccgaaaagtgcca
CAGL0J05940g	YCK2	ccgctgctaggcgcgccgtgTACGCGAGTGCATGTGCCATGGGGTCAAAATGATCAAGCT	GTCAGCGGCCGCATCCCTGCGAGCTGCATGTGGACCTATAcatttccccgaaaagtgcca
CAGL0G01716g	ISR1	ccgctgctaggcgcgccgtgGTTTGCACACGTCAGCCAAGGGGGTCAAAATGATCAAGCT	GTCAGCGGCCGCATCCCTGCCTTACTACTGCTTAGCGCGTcatttccccgaaaagtgcca
CAGL0K11275g	VHS1	ccgctgctaggcgcgccgtgTTCGGACAGTTTCGCAAGCGGGGGTCAAAATGATCAAGCT	GTCAGCGGCCGCATCCCTGCAGTCGGCCTGGAATCACGTAcatttccccgaaaagtgcca
CAGL0K12496g	CAK1	ccgctgctaggcgcgccgtgGCATACGAGTTAAGCATCAGGGGGTCAAAATGATCAAGCT	GTCAGCGGCCGCATCCCTGCCTCCCGTATGGCGTGGAATAcatttccccgaaaagtgcca
CAGL0K07458g	YPK1	ccgctgctaggcgcgccgtgGACACCCATTCAATAGTGACGGGGTCAAAATGATCAAGCT	GTCAGCGGCCGCATCCCTGCGGTTATGGTTATATCGGACCcatttccccgaaaagtgcca
CAGL0K01661g	RTK1	ccgctgctaggcgcgccgtgCACCACAGGAGGGTAAATGCGGGGTCAAAATGATCAAGCT	GTCAGCGGCCGCATCCCTGCCGGCAAACTTAGAGAAGCTGcatttccccgaaaagtgcca
CAGL0K01617g	MPS1	ccgctgctaggcgcgccgtgCGCCGCCTTTAATAATATGCGGGGTCAAAATGATCAAGCT	GTCAGCGGCCGCATCCCTGCCGCCTCAGTTAAGCTAATGGcatttccccgaaaagtgcca
CAGL0D06600g	KNS1	ccgctgctaggcgcgccgtgTGAGCCGCTTGCACTAGAGTGGGGTCAAAATGATCAAGCT	GTCAGCGGCCGCATCCCTGCCAAGGTATGATGCGAACTGCcatttccccgaaaagtgcca
CAGL0D02002g	CTK1	ccgctgctaggcgcgccgtgTAACGAAGGGCTGGCAATACGGGGTCAAAATGATCAAGCT	GTCAGCGGCCGCATCCCTGCCAGAGTCGTGAAGGTACATCcatttccccgaaaagtgcca
CAGL0B03509g	RCK2	ccgctgctaggcgcgccgtgGCCGAGACAGTTAGTAAAGCGGGGTCAAAATGATCAAGCT	GTCAGCGGCCGCATCCCTGCGCGGTCGATGTGTAACTCCTcatttccccgaaaagtgcca
CAGL0B04301g	YPK3	ccgctgctaggcgcgccgtgAAGCTCCTGTAACTCTAGCGGGGGTCAAAATGATCAAGCT	GTCAGCGGCCGCATCCCTGCCCACTACCTGCAAAGTATGTcatttccccgaaaagtgcca
CAGL0E05720g	IPL1	ccgctgctaggcgcgccgtgCCTACGCAGAGATTATAGCGGGGGTCAAAATGATCAAGCT	GTCAGCGGCCGCATCCCTGCGCTGTGTATGCTGTCCTAGAcatttccccgaaaagtgcca
CAGL0K05709g	GIN4	ccgctgctaggcgcgccgtgACCCGTCGTGTCACTATGTTGGGGTCAAAATGATCAAGCT	GTCAGCGGCCGCATCCCTGCTAGTGTAATTGCCTTCCGGGcatttccccgaaaagtgcca
CAGL0K04301g	FMP48	ccgctgctaggcgcgccgtgCCTATACGGTAAGGTTGTAGGGGGTCAAAATGATCAAGCT	GTCAGCGGCCGCATCCCTGCTTGATGCCTTTGGCGCGTCAcatttccccgaaaagtgcca
CAGL0K01815g	CDC7	ccgctgctaggcgcgccgtgCCAGACGTGGAACTATTCGCGGGGTCAAAATGATCAAGCT	GTCAGCGGCCGCATCCCTGCCGTCGCCCTTAATCTATATGcatttccccgaaaagtgcca
CAGL0K00605g	CDC6	ccgctgctaggcgcgccgtgTGCCACAGCAAAGTGCCGAAGGGGTCAAAATGATCAAGCT	GTCAGCGGCCGCATCCCTGCATCATCATGCGACAGTCTCGcatttccccgaaaagtgcca
CAGL0K11990g		ccgctgctaggcgcgccgtgACGTGACGAGCACTTTGTCGGGGGTCAAAATGATCAAGCT	GTCAGCGGCCGCATCCCTGCCACTGGCCTACGGTCTGATTcatttccccgaaaagtgcca
CAGL0K08514g	HSL1	ccgctgctaggcgcgccgtgTCACCAGGGATAGAAGCGACGGGGTCAAAATGATCAAGCT	GTCAGCGGCCGCATCCCTGCGTAAGATCGTCTCTCTGTGAcatttccccgaaaagtgcca
CAGL0K00693g	SWE1	ccgctgctaggcgcgccgtgGCGCTTATTAAATGTGCGGAGGGGTCAAAATGATCAAGCT	GTCAGCGGCCGCATCCCTGCTTCCAGGGTTTGCGATCTGCcatttccccgaaaagtgcca
CAGL0K00517g	TOR2	ccgctgctaggcgcgccgtgGGATGTAACACAGCATACCCGGGGTCAAAATGATCAAGCT	GTCAGCGGCCGCATCCCTGCGGCAATATGCTAGTGTCTTGcatttccccgaaaagtgcca
CAGL0K02299g	YCK3	ccgctgctaggcgcgccgtgGCACTCACTACAGATAGATCGGGGTCAAAATGATCAAGCT	GTCAGCGGCCGCATCCCTGCTATCATGCTTGCTAGGCAGTcatttccccgaaaagtgcca
CAGL0K11550g	PRR1	ccgctgctaggcgcgccgtgTACGAAGCACCATGTGGGACGGGGTCAAAATGATCAAGCT	GTCAGCGGCCGCATCCCTGCGGTTCTACCCACTTATTACGcatttccccgaaaagtgcca
CAGL0D01826g	GCN1	ccgctgctaggcgcgccgtgTAGGTGAGTCCACGTACCCTGGGGTCAAAATGATCAAGCT	GTCAGCGGCCGCATCCCTGCCGCGGGATTAAGAGCCCTTTcatttccccgaaaagtgcca
CAGL0K09350g	SIP2	ccgctgctaggcgcgccgtgTATTAGGCTGGACGACCCGTGGGGTCAAAATGATCAAGCT	GTCAGCGGCCGCATCCCTGCCAACGTCCTCCGGGTAGAATcatttccccgaaaagtgcca
CAGL0K02167g	SAK1	ccgctgctaggcgcgccgtgCTAGATGACATGCTCTCAAGGGGGTCAAAATGATCAAGCT	GTCAGCGGCCGCATCCCTGCGTGGACGATGGTTCATATCTcatttccccgaaaagtgcca
CAGL0L07810g	SAT4	ccgctgctaggcgcgccgtgCCGGAAGCGCAAGTAGTATAGGGGTCAAAATGATCAAGCT	GTCAGCGGCCGCATCCCTGCGTAAGCAATTATACAGCGGGcatttccccgaaaagtgcca
CAGL0I05390g	SKS1	ccgctgctaggcgcgccgtgTACATCACCGTAAGTGGCAGGGGGTCAAAATGATCAAGCT	GTCAGCGGCCGCATCCCTGCCCCGATGTGACAGGTGCTAAcatttccccgaaaagtgcca
CAGL0I05896g	YAK1	ccgctgctaggcgcgccgtgCTCTGCGCGAGAAACAGGAAGGGGTCAAAATGATCAAGCT	GTCAGCGGCCGCATCCCTGCAGAGATACTGAGAGACTGCCcatttccccgaaaagtgcca
CAGL0I04422g	KIN3	ccgctgctaggcgcgccgtgAACTGAACATACCCGGTGACGGGGTCAAAATGATCAAGCT	GTCAGCGGCCGCATCCCTGCGAAAGACATTATCCGGGTGTcatttccccgaaaagtgcca
CAGL0I08349g	SGV1	ccgctgctaggcgcgccgtgCAAACCCAATGCCGGTGAAGGGGGTCAAAATGATCAAGCT	GTCAGCGGCCGCATCCCTGCCTGTACGGTGCGTTAAAGTTcatttccccgaaaagtgcca
CAGL0I08899g	MAD3	ccgctgctaggcgcgccgtgATATGGAGTCCCGCCAGCATGGGGTCAAAATGATCAAGCT	GTCAGCGGCCGCATCCCTGCGAGCCGCCTTATCGCATGTTcatttccccgaaaagtgcca
CAGL0I06248g	HAL5	ccgctgctaggcgcgccgtgAAGACAGGATCAGCTTGCAGGGGGTCAAAATGATCAAGCT	GTCAGCGGCCGCATCCCTGCCAGCAACTGGGACGGTATCTcatttccccgaaaagtgcca
CAGL0H07535g	CDC28	ccgctgctaggcgcgccgtgATTCAGTCGGCACGGCGTATGGGGTCAAAATGATCAAGCT	GTCAGCGGCCGCATCCCTGCACTCTCTCGCACGTAGGATTcatttccccgaaaagtgcca
CAGL0H01639g	SPS1	ccgctgctaggcgcgccgtgAGACGGGATTCTGTCAGTTTGGGGTCAAAATGATCAAGCT	GTCAGCGGCCGCATCCCTGCGTTCGCTGTTATTACACCGGcatttccccgaaaagtgcca
CAGL0F08415g	BUD32	ccgctgctaggcgcgccgtgCGTGTGGAATCATATTGACGGGGGTCAAAATGATCAAGCT	GTCAGCGGCCGCATCCCTGCCGGGAGACTGTATAAATAGCcatttccccgaaaagtgcca
CAGL0H01199g	GCN2	ccgctgctaggcgcgccgtgTATCGTACTCCATGACCGGGGGGGTCAAAATGATCAAGCT	GTCAGCGGCCGCATCCCTGCAGACGACCTGCCAACGGATAcatttccccgaaaagtgcca
CAGL0H10318g	KIN28	ccgctgctaggcgcgccgtgCAGAGGGCACTGTTCTTAATGGGGTCAAAATGATCAAGCT	GTCAGCGGCCGCATCCCTGCACATAACCTCTACAGCAGGGcatttccccgaaaagtgcca
CAGL0H04609g	TEL1	ccgctgctaggcgcgccgtgAAGCAGTGGGAAGTCTTATCGGGGTCAAAATGATCAAGCT	GTCAGCGGCCGCATCCCTGCCTCAGTCGTTAGCGTCGATTcatttccccgaaaagtgcca
CAGL0F03311g	KSP1	ccgctgctaggcgcgccgtgCAAATACAGTGCAGCTTGAGGGGGTCAAAATGATCAAGCT	GTCAGCGGCCGCATCCCTGCGCGGCCATTCGCAGCATATAcatttccccgaaaagtgcca
CAGL0F03707g	CAGL0F03707g	ccgctgctaggcgcgccgtgGAGCTAACTACAGGTGACGCGGGGTCAAAATGATCAAGCT	GTCAGCGGCCGCATCCCTGCCTGAAGTGTTAAGACTGAGCcatttccccgaaaagtgcca
CAGL0H00979g	ENV7	ccgctgctaggcgcgccgtgAAGATGCGCTCAACTATCACGGGGTCAAAATGATCAAGCT	GTCAGCGGCCGCATCCCTGCATCGGCTCTGACTCCAGTGTcatttccccgaaaagtgcca
CAGL0H01837g	PTK2	ccgctgctaggcgcgccgtgGCCGTCGCCAGAATATAAGAGGGGTCAAAATGATCAAGCT	GTCAGCGGCCGCATCCCTGCCCCGACACTGATCTGAGAGTcatttccccgaaaagtgcca
CAGL0H10208g	AKL1	ccgctgctaggcgcgccgtgACGTGACGAGCACTTTGTCGGGGGTCAAAATGATCAAGCT	GTCAGCGGCCGCATCCCTGCCACTGGCCTACGGTCTGATTcatttccccgaaaagtgcca
CAGL0I09504g	CHK1	ccgctgctaggcgcgccgtgATTCTGCGTAGCATCGCCTGGGGGTCAAAATGATCAAGCT	GTCAGCGGCCGCATCCCTGCCTAGTGATTAGAGATGAGCCcatttccccgaaaagtgcca
CAGL0H03553g	HRR25	ccgctgctaggcgcgccgtgTACTATCTGCCATGCCGGTGGGGGTCAAAATGATCAAGCT	GTCAGCGGCCGCATCCCTGCGCATTAGTTATGTCACAGGGcatttccccgaaaagtgcca
CAGL0G05720g	PRR2	ccgctgctaggcgcgccgtgAACATACGAGGCGGTGCAATGGGGTCAAAATGATCAAGCT	GTCAGCGGCCGCATCCCTGCAGGCGTACTAGCCGTCTCATcatttccccgaaaagtgcca
CAGL0H09152g	PTK1	ccgctgctaggcgcgccgtgTGAGTACATAGACAGCACCCGGGGTCAAAATGATCAAGCT	GTCAGCGGCCGCATCCCTGCGGCACAGCTCGTTCCAGTTAcatttccccgaaaagtgcca
CAGL0J04972g		ccgctgctaggcgcgccgtgCACCACAGGAGGGTAAATGCGGGGTCAAAATGATCAAGCT	GTCAGCGGCCGCATCCCTGCCGGCAAACTTAGAGAAGCTGcatttccccgaaaagtgcca
CAGL0M02233g	RAD53	ccgctgctaggcgcgccgtgCAGAGATTGTAAGCAGCTAGGGGGTCAAAATGATCAAGCT	GTCAGCGGCCGCATCCCTGCGGCTGCTGTTACATGCTGTCcatttccccgaaaagtgcca
CAGL0H06259g	PSK1	ccgctgctaggcgcgccgtgCCTCTTGCATAATACGGTAGGGGGTCAAAATGATCAAGCT	GTCAGCGGCCGCATCCCTGCCGTGCTACTAAGTCGTGCTTcatttccccgaaaagtgcca
CAGL0M02299g	YPL150W	ccgctgctaggcgcgccgtgACTATTATGGCAGATGACGGGGGGTCAAAATGATCAAGCT	GTCAGCGGCCGCATCCCTGCGCGCCGTGTGTCAAGTCATAcatttccccgaaaagtgcca
CAGL0H03245g	SCY1	ccgctgctaggcgcgccgtgCCTCAGTTGTAAGGTATAGGGGGGTCAAAATGATCAAGCT	GTCAGCGGCCGCATCCCTGCAAACCACGTAATCCAGTCTGcatttccccgaaaagtgcca
CAGL0M08404g	TPK3	ccgctgctaggcgcgccgtgTGAAGAGGCACCGAACCTACGGGGTCAAAATGATCAAGCT	GTCAGCGGCCGCATCCCTGCGGTCAATTCAATGGTGTGCTcatttccccgaaaagtgcca
CAGL0M02519g	FRK1	ccgctgctaggcgcgccgtgCTTCATGGCAGTCGGGACATGGGGTCAAAATGATCAAGCT	GTCAGCGGCCGCATCCCTGCGAGGCGCTTCGAGCACATTAcatttccccgaaaagtgcca
CAGL0G03047g	DBF2	ccgctgctaggcgcgccgtgGCCCGCTAACGAAAGGGTAAGGGGTCAAAATGATCAAGCT	GTCAGCGGCCGCATCCCTGCTGATATTTGTGAGTGGCACCcatttccccgaaaagtgcca
CAGL0M11396g	KIN2	ccgctgctaggcgcgccgtgTAAGTCTTCACAAGCCGTCAGGGGTCAAAATGATCAAGCT	GTCAGCGGCCGCATCCCTGCGGCAAAGGTGTGCTACTCTAcatttccccgaaaagtgcca
CAGL0G06930g	BUB1	ccgctgctaggcgcgccgtgGGAAGACTACCCAACTCTGAGGGGTCAAAATGATCAAGCT	GTCAGCGGCCGCATCCCTGCTGTCATCTTGTGCGCTCGACcatttccccgaaaagtgcca
CAGL0M10153g		ccgctgctaggcgcgccgtgTGGGCACAGACAACCTAGCAGGGGTCAAAATGATCAAGCT	GTCAGCGGCCGCATCCCTGCCTGGCTGATGGGATCTACCTcatttccccgaaaagtgcca
CAGL0M13167g	ELM1	ccgctgctaggcgcgccgtgCCATCTGCAATACGTCGTTAGGGGTCAAAATGATCAAGCT	GTCAGCGGCCGCATCCCTGCGTGGCTTCTGTCATCTGGACcatttccccgaaaagtgcca
CAGL0M11748g	HOG1	ccgctgctaggcgcgccgtgGCGCGAACTTTACCCAATTAGGGGTCAAAATGATCAAGCT	GTCAGCGGCCGCATCCCTGCAAACAGAATCCAGGGCCGTCcatttccccgaaaagtgcca
CAGL0M08360g	KKQ8	ccgctgctaggcgcgccgtgGGCATTGCATAATTCCCTACGGGGTCAAAATGATCAAGCT	GTCAGCGGCCGCATCCCTGCGGTATTGAGATGGTCCTTCAcatttccccgaaaagtgcca
CAGL0M10829g	SSK2	ccgctgctaggcgcgccgtgTCGCGGACCAGATTACTTAGGGGGTCAAAATGATCAAGCT	GTCAGCGGCCGCATCCCTGCCGTCGTTCAAAGCCTGTCATcatttccccgaaaagtgcca
CAGL0M03729g	CLA4	ccgctgctaggcgcgccgtgGGCAAGATGCTCTAACATGCGGGGTCAAAATGATCAAGCT	GTCAGCGGCCGCATCCCTGCTCCTTATGTTGATGGAGAGCcatttccccgaaaagtgcca
CAGL0M13541g	TDA1	ccgctgctaggcgcgccgtgATATCTCGCTAACGCGGCAGGGGGTCAAAATGATCAAGCT	GTCAGCGGCCGCATCCCTGCCGCATTACGCGCACTGTAGTcatttccccgaaaagtgcca
CAGL0G08360g	VPS34	ccgctgctaggcgcgccgtgCGAACTGAAGGCATATTTCCGGGGTCAAAATGATCAAGCT	GTCAGCGGCCGCATCCCTGCGCGTACCCTGTGTTACCGTAcatttccccgaaaagtgcca
CAGL0D01826g	GCN1_New	ccgctgctaggcgcgccgtgTAGGTGAGTCCACGTACCCTGGGGTCAAAATGATCAAGCT	GTCAGCGGCCGCATCCCTGCCGCGGGATTAAGAGCCCTTTcatttccccgaaaagtgcca
